# Supplementary material for: Human Microbiota-Associated Pig Models for Translational Microbiome Research: A Scoping Review
Source: Int J Mol Sci. 2026 Feb 19;27(4):1987. doi: 10.3390/ijms27041987 (PMC12940510; doi:10.3390/ijms27041987)
Supplement: Supplementary file 1 [file ijms-27-01987-s001.zip]

Archive with 3 entries (3 files):
- Supplementary material S1_0219.pdf
- Supplementary material S2_0219.pdf
- Supplementary table_0219.pdf
